# Supplementary material for: Evaluation of the Leaves and Seeds of Cucurbitaceae Plants as a New Source of Bioactive Compounds for Colorectal Cancer Prevention and Treatment
Source: Nutrients. 2024 Dec 7;16(23):4233. doi: 10.3390/nu16234233 (PMC11644257; doi:10.3390/nu16234233)
Supplement: Supplementary file 1 [file nutrients-16-04233-s001.zip]

Archive with 1 entries (1 files):
- nutrients-3331888-supplementary.pdf
